# Supplementary material for: Oral Delivery of miR-320-3p with Lipidic Aminoglycoside Derivatives at Mid-Lactation Alters miR-320-3p Endogenous Levels in the Gut and Brain of Adult Rats According to Early or Regular Weaning
Source: Int J Mol Sci. 2022 Dec 22;24(1):191. doi: 10.3390/ijms24010191 (PMC9820440; doi:10.3390/ijms24010191)
Supplement: Supplementary file 1 [file ijms-24-00191-s001.zip]

Archive with 1 entries (1 files):
- ijms-2089160-supplementary.pdf
